# Supplementary material for: Automated extraction of Biomarker information from pathology reports
Source: BMC Med Inform Decis Mak. 2018 May 21;18:29. doi: 10.1186/s12911-018-0609-7 (PMC5963015; doi:10.1186/s12911-018-0609-7)
Supplement: Supplementary file 3 — Table S1. Inter-Annotator Agreement (IAA) for gold standard set. (XLSX 8 kb) [file 12911_2018_609_MOESM3_ESM.xlsx]

## Sheet: 시트1
Supplementary table 1. F1-measures for Inter-Annotate Agreement (IAA)
		Recall	Precision	F1
	TS_ID	1	1	1
	BNs	1	1	1
	TRs	1	1	1
	Organ	0.994382	0.988827	0.991597
	Diagnosis	0.977394	0.962042	0.969657
	TS_ID(Tissue slide ID); BN(Biomarker name); TR(Test result)
